# Supplementary material for: Characterizing Marathon-Induced Metabolic Changes Using 1H-NMR Metabolomics
Source: Metabolites. 2021 Sep 27;11(10):656. doi: 10.3390/metabo11100656 (PMC8541139; doi:10.3390/metabo11100656)
Supplement: Supplementary file 1 [file metabolites-11-00656-s001.zip]

Archive with 1 entries (1 files):
- metabolites-1360828-supplementary.pdf
